# Supplementary material for: Seed Dormancy and Germination Responses of Salicornia brachiata: Towards Sustainable Cultivation and Conservation in Saline Habitats
Source: Plants (Basel). 2025 Jun 20;14(13):1893. doi: 10.3390/plants14131893 (PMC12251604; doi:10.3390/plants14131893)
Supplement: Supplementary file 1 [file plants-14-01893-s001.zip]

Archive with 1 entries (1 files):
- plants-3651849-supplementary.pdf
